# Supplementary material for: Starch Solutions Prepared under Different Conditions as Modifiers of Chitosan/Poly(aspartic acid)-Based Hydrogels
Source: Materials (Basel). 2021 Aug 8;14(16):4443. doi: 10.3390/ma14164443 (PMC8399717; doi:10.3390/ma14164443)
Supplement: Supplementary file 1 [file materials-14-04443-s001.zip]

Archive with 1 entries (1 files):
- materials-1329580-supplementary.pdf
